# Supplementary material for: Integrated Transcriptome and Metabolome Analysis Reveals Phenylpropanoid Biosynthesis and Phytohormone Signaling Contribute to “Candidatus Liberibacter asiaticus” Accumulation in Citrus Fruit Piths (Fluffy Albedo)
Source: Int J Mol Sci. 2022 Dec 9;23(24):15648. doi: 10.3390/ijms232415648 (PMC9779719; doi:10.3390/ijms232415648)
Supplement: Supplementary file 1 [file ijms-23-15648-s001.zip]

Archive with 5 entries (5 files):
- Figure S1.tif
- Figure S2.jpg
- Figure S3.tif
- Figure S4.jpg
- Tables S1-S6.pdf
